# Supplementary material for: Topographic and Surgical Risk Factors for Early Myopic Regression between Small Incision Lenticule Extraction and Laser In Situ Keratomileusis
Source: Diagnostics (Basel). 2024 Jun 17;14(12):1275. doi: 10.3390/diagnostics14121275 (PMC11202549; doi:10.3390/diagnostics14121275)
Supplement: Supplementary file 1 [file diagnostics-14-01275-s001.zip]

Archive with 1 entries (1 files):
- diagnostics-3024690-supplementary.pdf
